# Supplementary material for: Experimental Investigation of Oxide Leaching Methods for Li Isotopes
Source: Geostand Geoanal Res. 2022 Jul 20;46(3):493–518. doi: 10.1111/ggr.12441 (PMC9544563; doi:10.1111/ggr.12441)
Supplement: Supplementary file 9 — Table S3. Element mass fractions and Li isotopes of all replicate samples in oxide leaching method experimental trials. This material is available from: http://onlinelibrary.wiley.com/doi/10.1111/ggr.12441/abstract (This link will take you to the article abstract). [file GGR-46-493-s003.xlsx]

## Sheet: Feuil1
Geostandards and Geoanalytical Research (2022)
Online Supporting Information
Experimental Investigation of Oxide Leaching Methods for Li Isotopes
Chun-Yao Liu*, Philip A.E. Pogge von Strandmann, Gary Tarbuck and David J. Wilson
* Corresponding author. e-mail: chunyao.liu.19@ucl.ac.uk
Table S3.
Elemental mass fraction and Li isotopes of all replicate samples in oxide leaching method experimental trials
							Elemental concentrations [1]
Sample	Solid	Reagent	Time	Temperature	Sample mass	Reagent	Fe	Mn	Al	Ca	Mg	K	Li	δ7Li	2s
						/solid
			h	°C	g	ml/g	mg g-1	μg g-1	mg g-1	mg g-1	mg g-1	μg g-1	ng g-1	‰	‰
RS-L11	RS	2 ml 0.04 mol l-1 HH in 25% (v/v) HOAc	1	20	0.0532	38	1.17	72.49	1.24	0.97	0.53	20.63	92.85	3.63	0.04
RS-L12	RS	2 ml 0.04 mol l-1 HH in 25% (v/v) HOAc	1	20	0.0544	37	1.11	72.29	1.17	0.94	0.5	21.97	89.48	3.24	0.5
RS-L13	RS	2 ml 0.04 mol l-1 HH in 25% (v/v) HOAc	1	20	0.0535	37	1.23	77.79	1.29	1.04	0.55	20.41	91.4	3.58	0.21
RS-L14	RS	2 ml 0.04 mol l-1 HH in 25% (v/v) HOAc	1	20	0.0526	38	1.11	71.72	1.17	0.98	0.49	18.41	94.33	4.24	0.31
RS-L31	RS	2 ml 0.04 mol l-1 HH in 25% (v/v) HOAc	3	20	0.0535	37	1.6	79.55	1.4			29.68	116.6	3.7	0.22
RS-L32	RS	2 ml 0.04 mol l-1 HH in 25% (v/v) HOAc	3	20	0.054	37	2.14	91.35	1.95	1.77	1.07	32.1	152.7	3.83	0.16
RS-L33	RS	2 ml 0.04 mol l-1 HH in 25% (v/v) HOAc	3	20	0.055	36	1.9	83.87	1.7	1.49	0.91	33.94	134.33	3.57	0.13
RS-L34	RS	2 ml 0.04 mol l-1 HH in 25% (v/v) HOAc	3	20	0.0537	37	1.97	84.92	1.76	1.57	0.97	33.55	133.02	3.36	0.28
RS-L61	RS	2 ml 0.04 mol l-1 HH in 25% (v/v) HOAc	6	20	0.051	39	2.53	89.66	2.05	1.9	1.22	27.87	157.55	3.53	0.07
RS-L62	RS	2 ml 0.04 mol l-1 HH in 25% (v/v) HOAc	6	20	0.0526	38	2.41	87.06	1.93	1.75	1.16	31.6	154.37	3.79	0.45
RS-L63	RS	2 ml 0.04 mol l-1 HH in 25% (v/v) HOAc	6	20	0.0521	38	2.6	95	2.11	1.91	1.25	33.26	164.94	3.05	0.1
RS-H11	RS	2 ml 0.04 mol l-1 HH in 25% (v/v) HOAc	1	95	0.0533	38	3.97	119.25	1.82	1.43	2.22	35.41	327.42	-1.64	0.12
RS-H12	RS	2 ml 0.04 mol l-1 HH in 25% (v/v) HOAc	1	95	0.0522	38	5.03	129.74	2	1.48		38.56	357.32	-1.81	0.11
RS-H13	RS	2 ml 0.04 mol l-1 HH in 25% (v/v) HOAc	1	95	0.0526	38	3.92	109.86	1.79	1.31	2.17	39.93	342.63	-1.53	0.33
RS-H14	RS	2 ml 0.04 mol l-1 HH in 25% (v/v) HOAc	1	95	0.0498	40	3.72	107.54	1.59	1.21	2.09	36.04	373.62	-2	0.06
RS-H31	RS	2 ml 0.04 mol l-1 HH in 25% (v/v) HOAc	3	95	0.0522	38	6.41	156.82	1.72	1.33	4.6	41.86	544.44	-2.3	0.09
RS-H32	RS	2 ml 0.04 mol l-1 HH in 25% (v/v) HOAc	3	95	0.0521	38	6.22	150.03	1.7	1.36	4.58	43.05	562.36	-1.99	0.14
RS-H33	RS	2 ml 0.04 mol l-1 HH in 25% (v/v) HOAc	3	95	0.0529	38	5.72	137.25	1.45	1.12	3.99	48.44	544.68	-2.02	0.04
RS-H34	RS	2 ml 0.04 mol l-1 HH in 25% (v/v) HOAc	3	95	0.0538	37	5.93	144.59	1.66	1.3	4.35	49.55	531.42	-2.07	0.2
RS-H61	RS	2 ml 0.04 mol l-1 HH in 25% (v/v) HOAc	6	95	0.0529	38	8.23	180.92	1.99	1.58	7.58	44.59	680.87	-1.74	0.14
RS-H62	RS	2 ml 0.04 mol l-1 HH in 25% (v/v) HOAc	6	95	0.0532	38	8.33	181.4	1.83	1.49	7.51	44.6	673.58	-1.75	0.28
RS-H63	RS	2 ml 0.04 mol l-1 HH in 25% (v/v) HOAc	6	95	0.0546	37	9.19	192.02	2.32	1.78	8.83	50.24	657.99	-0.92	0
RS-W-1	RS	0.3125 ml 0.005 mol l-1 HH in 2.6 mol l-1 HOAc	1	20	0.1038	3	0.26	36.34	0.28	0.2	0.08	4.4	27.06	6.68	0.13
RS-W-2	RS	0.3125 ml 0.005 mol l-1 HH in 2.6 mol l-1 HOAc	1	20	0.0998	3	0.44	46.87	0.47	0.36	0.17	6.31	36.28	5.14	0.37
RS-W-3	RS	0.3125 ml 0.005 mol l-1 HH in 2.6 mol l-1 HOAc	1	20	0.103	3	0.21	27.85	0.23	0.18	0.08	7.92	21.04	5.34	0.44
RS-W-4	RS	0.3125 ml 0.005 mol l-1 HH in 2.6 mol l-1 HOAc	1	20	0.1011	3	0.44	42.98	0.47	0.38	0.17	7.23	35.68	5.21	0.88
RS-S-1	RS	2 ml 0.5 mol l-1 HH in 0.05 mol l-1 HNO3 (pH = 1.5)	16	20	0.0498	40	5.6	135.07	4.2	5.46	3.18	70.08	280.74	2.7	0.31
RS-S-2	RS	2 ml 0.5 mol l-1 HH in 0.05 mol l-1 HNO3 (pH = 1.5)	16	20	0.0499	40	5.3	119.15	3.88	5.15	3	70.74	529.62	2.21	0.58
RS-S-3	RS	2 ml 0.5 mol l-1 HH in 0.05 mol l-1 HNO3 (pH = 1.5)	16	20	0.05	40	4.85	117.65	3.61	4.86	2.75	63.47	377.19	2.18	0.41
RRS-L11	RRS	2 ml 0.04 mol l-1 HH in 25% (v/v) HOAc	1	20	0.0522	38	1.31	69.42	1.26	1.14	0.54		121.98	5.61	0.05
RRS-L12	RRS	2 ml 0.04 mol l-1 HH in 25% (v/v) HOAc	1	20	0.05	40	1.19	67.42	1.15	0.96	0.49	19.41	126.8	5.74	0.58
RRS-L13	RRS	2 ml 0.04 mol l-1 HH in 25% (v/v) HOAc	1	20	0.0529	38	1.39	70.88	1.34	1.14	0.59	22.08	120.94	4.63	0.11
RRS-L31	RRS	2 ml 0.04 mol l-1 HH in 25% (v/v) HOAc	3	20	0.0505	40	1.97	77.74	1.62	1.58	0.92	27.44	145.22	5.7	0.4
RRS-L32	RRS	2 ml 0.04 mol l-1 HH in 25% (v/v) HOAc	3	20	0.0528	38	2.1	81.12	1.74	1.65	0.98	27.82	151.53	6.03	0.28
RRS-L33	RRS	2 ml 0.04 mol l-1 HH in 25% (v/v) HOAc	3	20	0.0513	39	2.01	79.15	1.63	1.6	0.93	38.49	141.63	5.87	0.28
RRS-L61	RRS	2 ml 0.04 mol l-1 HH in 25% (v/v) HOAc	6	20	0.0508	39	2.69	87.69	2.11	2.1	1.32	39.91		6.32	0.23
RRS-L62	RRS	2 ml 0.04 mol l-1 HH in 25% (v/v) HOAc	6	20	0.0507	39	2.63	84.32	2.04	2.04	1.3	45.05	291.22	5.7	0.3
RRS-L63	RRS	2 ml 0.04 mol l-1 HH in 25% (v/v) HOAc	6	20	0.0502	40	3.04	94.92	2.33	2.33	1.46	35.93	262.38	5.21	0.47
RRS-H11	RRS	2 ml 0.04 mol l-1 HH in 25% (v/v) HOAc	1	95	0.0509	39	6.76	142.23	2.32	2.25	4.98	50.21	449.9	1.07	0.3
RRS-H12	RRS	2 ml 0.04 mol l-1 HH in 25% (v/v) HOAc	1	95	0.0505	40	7.08	148.39	2.54	2.33	5.22	41.95	501.28	0.43	0.12
RRS-H13	RRS	2 ml 0.04 mol l-1 HH in 25% (v/v) HOAc	1	95	0.0493	41	7.32	153.33	2.6	2.5	5.44	48.77	488.2	0.72	0.09
RRS-H31	RRS	2 ml 0.04 mol l-1 HH in 25% (v/v) HOAc	3	95	0.0488	41	10	193.79	2.27	2.26	8.94	42.88		0.65	0.39
RRS-H32	RRS	2 ml 0.04 mol l-1 HH in 25% (v/v) HOAc	3	95	0.0515	39	9.61	197.46	1.86	2.17	9.29	42.68	716.85	-0.85	0.06
RRS-H33	RRS	2 ml 0.04 mol l-1 HH in 25% (v/v) HOAc	3	95	0.0512	39	9.53	183.28	2.08	2.09	8.71	39.15	681.13	0.28	0.49
RRS-H61	RRS	2 ml 0.04 mol l-1 HH in 25% (v/v) HOAc	6	95	0.051	39	13.11	240.61		2.76	13.63	65.47	897.77	0.44	0.37
RRS-H62	RRS	2 ml 0.04 mol l-1 HH in 25% (v/v) HOAc	6	95	0.0499	40	11.06	210.06	1.93	2.31	11.36	28.33	762.65	0.7	0.27
RRS-H63	RRS	2 ml 0.04 mol l-1 HH in 25% (v/v) HOAc	6	95	0.0511	39	11.39	215.72	1.89	2.29	12.13	46.98	744.34	1.53	0.4
RRS-W-1	RRS	0.3125 ml 0.005 mol l-1 HH in 2.6 mol l-1 HOAc	1	20	0.1053	3	0.36	34.41	0.34	0.31	0.15	5.4	38.27	8.65	0.28
RRS-W-2	RRS	0.3125 ml 0.005 mol l-1 HH in 2.6 mol l-1 HOAc	1	20	0.1043	3	0.53	41.32	0.49	0.41	0.24	9.17	49.22	9.26	0.28
RRS-W-3	RRS	0.3125 ml 0.005 mol l-1 HH in 2.6 mol l-1 HOAc	1	20	0.0994	3	0.54	40.84	0.51	0.44	0.25	9.12	46.22	9.04	0.57
RRS-W-4	RRS	0.3125 ml 0.005 mol l-1 HH in 2.6 mol l-1 HOAc	1	20	0.1018	3	0.58	43.82	0.54	0.46	0.26	9.4	51.95	9.37	0.76
RRS-S-1	RRS	2 ml 0.5 mol l-1 HH in 0.05 mol l-1 HNO3 (pH = 1.5)	16	20	0.0499	40	6.38	142.1	4.57	5.03	4.01	60.42	333.75	3.87	0.26
RRS-S-2	RRS	2 ml 0.5 mol l-1 HH in 0.05 mol l-1 HNO3 (pH = 1.5)	16	20	0.0501	40	5.15	123.27	3.78	4.12	3.23	61.37	276.41	3.5	0.14
RRS-S-3	RRS	2 ml 0.5 mol l-1 HH in 0.05 mol l-1 HNO3 (pH = 1.5)	16	20	0.051	39	6.5	143.99	4.68	5.11	4.1	66.99	327.02	3.64	0.27
BCR-L11	BCR-2	2 ml 0.04 mol l-1 HH in 25% (v/v) HOAc	1	20	0.0499	40	1.2	16.73	0.33	0.7	0.09	34.85	35.76	-0.89	0.25
BCR-L12	BCR-2	2 ml 0.04 mol l-1 HH in 25% (v/v) HOAc	1	20	0.0512	39	1.25	17.82	0.33	0.74	0.09	38.5	40.36	-0.92	0.04
BCR-L13	BCR-2	2 ml 0.04 mol l-1 HH in 25% (v/v) HOAc	1	20	0.0503	40	1.27	17.69	0.32	0.75	0.09	35.1	39.51	0.25	0.25
BCR-L14	BCR-2	2 ml 0.04 mol l-1 HH in 25% (v/v) HOAc	1	20	0.0457	44	1.33	18.49	0.39	0.84	0.1	42.28	40.91	-1.4	0.32
BCR-L31	BCR-2	2 ml 0.04 mol l-1 HH in 25% (v/v) HOAc	3	20	0.0476	42	2	25.27	0.42	0.72	0.14	39.97	51.95	-1.85	0.09
BCR-L32	BCR-2	2 ml 0.04 mol l-1 HH in 25% (v/v) HOAc	3	20	0.0466	43	2	25.5	0.41	0.78	0.14	41.97	50.82	-0.8	0.17
BCR-L33	BCR-2	2 ml 0.04 mol l-1 HH in 25% (v/v) HOAc	3	20	0.0481	42	2.16	26.73	0.51	0.79	0.14	47.67	56.39	-0.64	0.09
BCR-L34	BCR-2	2 ml 0.04 mol l-1 HH in 25% (v/v) HOAc	3	20	0.0521	38	2.01	26.23	0.44	0.7	0.13	44.55	51.43	-2.03	0.1
BCR-L61	BCR-2	2 ml 0.04 mol l-1 HH in 25% (v/v) HOAc	6	20	0.0478	42	2.52	30.83	0.54	0.71	0.19	43.26	73.22	-0.84	0.19
BCR-L62	BCR-2	2 ml 0.04 mol l-1 HH in 25% (v/v) HOAc	6	20	0.0482	41	2.56	31.28	0.49	0.68	0.19	40.66	64.51	0.1	0.19
BCR-L63	BCR-2	2 ml 0.04 mol l-1 HH in 25% (v/v) HOAc	6	20	0.0499	40	2.68	33.61	0.51	0.67	0.19	44.43	76.51	-0.85	0.11
BCR-L64	BCR-2	2 ml 0.04 mol l-1 HH in 25% (v/v) HOAc	6	20	0.0501	40	2.41	29.61	0.5	0.74	0.18	41.37	62.98	-1	0.29
BCR-H11	BCR-2	2 ml 0.04 mol l-1 HH in 25% (v/v) HOAc	1	95	0.0474	42	5.55	73.18	0.5	0.93	0.56	90.97	340.89	-0.96	0.38
BCR-H12	BCR-2	2 ml 0.04 mol l-1 HH in 25% (v/v) HOAc	1	95	0.05	40	5.2	69.08	0.53	0.86	0.56	99.89	333.06	-0.76	0.23
BCR-H13	BCR-2	2 ml 0.04 mol l-1 HH in 25% (v/v) HOAc	1	95	0.0498	40	4.86	63.67	0.58	0.91	0.47	94.04	297.1	-1.07	0.02
BCR-H14	BCR-2	2 ml 0.04 mol l-1 HH in 25% (v/v) HOAc	1	95	0.0448	45	6.03	80.49	0.62	1.01	0.62	101.36	368.79	-0.95	0.39
BCR-H31	BCR-2	2 ml 0.04 mol l-1 HH in 25% (v/v) HOAc	3	95	0.0488	41	8.3	119.62	0.55	0.8	1.06	133.65	600.57	-0.44	0.07
BCR-H32	BCR-2	2 ml 0.04 mol l-1 HH in 25% (v/v) HOAc	3	95	0.0464	43	8.49	119.84	0.52	0.83	1.11	132.47	596.64	-0.42	0.09
BCR-H33	BCR-2	2 ml 0.04 mol l-1 HH in 25% (v/v) HOAc	3	95	0.0509	39	8.1	115.06	0.54	0.83	1.06	126.51	630.9	-0.34	0.34
BCR-H34	BCR-2	2 ml 0.04 mol l-1 HH in 25% (v/v) HOAc	3	95	0.0488	41	8.47	120.69	0.55	0.84	1.1	128.18	691.66	-0.52	0.33
BCR-H61	BCR-2	2 ml 0.04 mol l-1 HH in 25% (v/v) HOAc	6	95	0.05	40	10.21	147.96	0.66	0.83	1.35	152.92	773.15	-0.42	0.21
BCR-H62	BCR-2	2 ml 0.04 mol l-1 HH in 25% (v/v) HOAc	6	95	0.045	44	11.29	158.74	0.74	0.96	1.49	157.33	849.95	-0.43	0.13
BCR-H63	BCR-2	2 ml 0.04 mol l-1 HH in 25% (v/v) HOAc	6	95	0.0508	39	10.59	148.91	0.74	0.9	1.41	153.91	794.24	-0.34	0.3
BCR-H64	BCR-2	2 ml 0.04 mol l-1 HH in 25% (v/v) HOAc	6	95	0.0478	42	10.57	148.83	0.77	0.87	1.41	162.59	773.05	-0.48	0.08
BCR-W-1	BCR-2	0.3125 ml 0.005 mol l-1 HH in 2.6 mol l-1 HOAc	1	20	0.104	3	0.53	9.55	0.15	0.15	0.04	18.99	20.82	-2.8	0.47
BCR-W-2	BCR-2	0.3125 ml 0.005 mol l-1 HH in 2.6 mol l-1 HOAc	1	20	0.1023	3	0.62	9.68	0.14	0.14	0.04	18.95	16.45	-3.25	0.27
BCR-W-3	BCR-2	0.3125 ml 0.005 mol l-1 HH in 2.6 mol l-1 HOAc	1	20	0.1027	3	0.73	11.6	0.17	0.16	0.06	23.96	20.84	-3.04	0.24
BCR-W-4	BCR-2	0.3125 ml 0.005 mol l-1 HH in 2.6 mol l-1 HOAc	1	20	0.1034	3	0.73	11.45	0.16	0.16	0.05	18.87	22.51	-3.16	0.21
BCR-S-1	BCR-2	2 ml 0.5 mol l-1 HH in 0.05 mol l-1 HNO3 (pH = 1.5)	16	20	0.0498	40	4.47	50.06	0.79	4.36	0.45	50.19	159.19	-0.98	0.32
BCR-S-2	BCR-2	2 ml 0.5 mol l-1 HH in 0.05 mol l-1 HNO3 (pH = 1.5)	16	20	0.0489	41	4.69	52.57	0.82	4.32	0.49	45.41	175.26	-1.33	0.25
BCR-S-3	BCR-2	2 ml 0.5 mol l-1 HH in 0.05 mol l-1 HNO3 (pH = 1.5)	16	20	0.0496	40	4.62	51.33	0.8	4.34	0.48	54.33	158.29	-0.82	0.25
SGR-L11	SGR-1b	2 ml 0.04 mol l-1 HH in 25% (v/v) HOAc	1	20	0.0526	38	2.64	52.45	0.1	14.08	4.84	30.92	691.11	20.84	0.19
SGR-L12	SGR-1b	2 ml 0.04 mol l-1 HH in 25% (v/v) HOAc	1	20	0.0503	40	2.93	61.64	0.11	16.23	5.85	24.7	705.01	19.59	0.61
SGR-L13	SGR-1b	2 ml 0.04 mol l-1 HH in 25% (v/v) HOAc	1	20	0.0517	39	3.16	64.77	0.12	17.16	6.28	33.17	738.61	20.16	0.98
SGR-L31	SGR-1b	2 ml 0.04 mol l-1 HH in 25% (v/v) HOAc	3	20	0.0501	40	4.55	97.85	0.14	25.83	10.2	36.87	982.97	19.78	0.34
SGR-L32	SGR-1b	2 ml 0.04 mol l-1 HH in 25% (v/v) HOAc	3	20	0.052	38	4.26	91	0.14	23.83	9.56	33.11	981.97	20.24	0.02
SGR-L33	SGR-1b	2 ml 0.04 mol l-1 HH in 25% (v/v) HOAc	3	20	0.0476	42	4.49	98.11	0.14	25.66	10.32	29.19		20.54	0.37
SGR-L61	SGR-1b	2 ml 0.04 mol l-1 HH in 25% (v/v) HOAc	6	20	0.0476	42	5.81	139.61	0.17	35.71	15.75	48.86	1498.75	20.13	0.27
SGR-L62	SGR-1b	2 ml 0.04 mol l-1 HH in 25% (v/v) HOAc	6	20	0.0498	40	6.17	148.21	0.17	38.24	17.55	31.53	1514.58	20.76	0
SGR-L63	SGR-1b	2 ml 0.04 mol l-1 HH in 25% (v/v) HOAc	6	20	0.0496	40	6.48	156.43	0.19	40.42	18.5	24.6	1500.81	21.02	0.36
SGR-H11	SGR-1b	2 ml 0.04 mol l-1 HH in 25% (v/v) HOAc	1	95	0.0484	41	7.76	178.25	0.21	45.47	21.07	76.24	2000.17	18.22	0.02
SGR-H12	SGR-1b	2 ml 0.04 mol l-1 HH in 25% (v/v) HOAc	1	95	0.0527	38	8.14	190.26	0.23	49.44	22.82	76.87	2115.2	19.03	0.12
SGR-H13	SGR-1b	2 ml 0.04 mol l-1 HH in 25% (v/v) HOAc	1	95	0.0479	42	7.69	178.42	0.21	45.63	21.25	79.65	2154.94	19.39	0.31
SGR-H31	SGR-1b	2 ml 0.04 mol l-1 HH in 25% (v/v) HOAc	3	95	0.0481	42	7.93	173.47	0.26	43.81	20.35	94.43	2184.22	16.89	0.4
SGR-H32	SGR-1b	2 ml 0.04 mol l-1 HH in 25% (v/v) HOAc	3	95	0.0529	38	8.79	194.74	0.26	50.14	23.34	98.57	2327.24	16.55	0.4
SGR-H33	SGR-1b	2 ml 0.04 mol l-1 HH in 25% (v/v) HOAc	3	95	0.0515	39	9.01	197.92	0.27	50.88	23.78	123.15	2343.59	16.31	0.01
SGR-H61	SGR-1b	2 ml 0.04 mol l-1 HH in 25% (v/v) HOAc	6	95	0.0493	41	9.49	203.31	0.3	51.67	24.33	109.42	2566.44	15.69	0.19
SGR-H62	SGR-1b	2 ml 0.04 mol l-1 HH in 25% (v/v) HOAc	6	95	0.0512	39	8.18	182.76	0.26	46.07	21.51	118.67	2239.6	15.4	0.35
SGR-H63	SGR-1b	2 ml 0.04 mol l-1 HH in 25% (v/v) HOAc	6	95	0.049	41	8.5	193.22	0.27	48.24	22.73	120.39	2442.22	16.06	0.01
SGR-L11-V	SGR-1b	2 ml 0.04 mol l-1 HH in 25% (v/v) HOAc	1	20	0.0158	127							1168.73	21.7	0.67
SGR-L12-V	SGR-1b	2 ml 0.04 mol l-1 HH in 25% (v/v) HOAc	1	20	0.0139	144							1573.74	22.23	0.6
SGR-L13-V	SGR-1b	2 ml 0.04 mol l-1 HH in 25% (v/v) HOAc	1	20	0.0118	169							1613.06	20.84	0.62
SGR-L14-V	SGR-1b	2 ml 0.04 mol l-1 HH in 25% (v/v) HOAc	1	20	0.0119	168							1527.88	21.81	0.33
SGR-L31-V	SGR-1b	2 ml 0.04 mol l-1 HH in 25% (v/v) HOAc	3	20	0.0117	171							2039.63	20.87	0.57
SGR-L32-V	SGR-1b	2 ml 0.04 mol l-1 HH in 25% (v/v) HOAc	3	20	0.0114	175							1943.78	21.83	0.41
SGR-L33-V	SGR-1b	2 ml 0.04 mol l-1 HH in 25% (v/v) HOAc	3	20	0.0122	164							1932.75	21.44	0.36
SGR-L61-V	SGR-1b	2 ml 0.04 mol l-1 HH in 25% (v/v) HOAc	6	20	0.0128	156							2019.71	20.41	0.77
SGR-L63-V	SGR-1b	2 ml 0.04 mol l-1 HH in 25% (v/v) HOAc	6	20	0.012	167							1893.94	21.24	0.09
SGR-L64-V	SGR-1b	2 ml 0.04 mol l-1 HH in 25% (v/v) HOAc	6	20	0.0133	150							2093.3	21.02	0.11
SGR-H11-V	SGR-1b	2 ml 0.04 mol l-1 HH in 25% (v/v) HOAc	1	95	0.0140[2]	143	7.33	187.16	0.28	41.06	19.74	85.38	2228.83	19.41	0.6
SGR-H12-V	SGR-1b	2 ml 0.04 mol l-1 HH in 25% (v/v) HOAc	1	95	0.0140[2]	143	8.57	213.88	0.33	48.3	22.47	107.83	2476.47	19.64	0.48
SGR-H13-V	SGR-1b	2 ml 0.04 mol l-1 HH in 25% (v/v) HOAc	1	95	0.0140[2]	143	8.25	210.43	0.31	47.04	21.81	98.97	2538.39	18.45	0.6
SGR-H14-V	SGR-1b	2 ml 0.04 mol l-1 HH in 25% (v/v) HOAc	1	95	0.0140[2]	143	7.79	202.89	0.3	44.73	21.15	95.95	2228.83	19.29	0.05
SGR-H31-V	SGR-1b	2 ml 0.04 mol l-1 HH in 25% (v/v) HOAc	3	95	0.0140[2]	143	8.41	197.1	0.36	43.4	20.38	183.52	3095.59	15.44	0.13
SGR-H32-V	SGR-1b	2 ml 0.04 mol l-1 HH in 25% (v/v) HOAc	3	95	0.0140[2]	143	7.48	174.64	0.34	38.32	18.27	146.44	2812.57	15.45	0.47
SGR-H33-V	SGR-1b	2 ml 0.04 mol l-1 HH in 25% (v/v) HOAc	3	95	0.0140[2]	143	8.54	201.78	0.39	43.56	20.89	167.12	3184.04	13.8	0.63
SGR-H34-V	SGR-1b	2 ml 0.04 mol l-1 HH in 25% (v/v) HOAc	3	95	0.0140[2]	143	7.96	185.48	0.36	39.99	19.14	153.33	2918.7	13.68	0.76
SGR-H62-V	SGR-1b	2 ml 0.04 mol l-1 HH in 25% (v/v) HOAc	6	95	0.0140[2]	143	8.18	186.74	0.44	39.81	19.41	224.83	4333.83	12.47	0.52
SGR-H63-V	SGR-1b	2 ml 0.04 mol l-1 HH in 25% (v/v) HOAc	6	95	0.0140[2]	143	9.73		0.51			256.7	4493.03	11.61	0.46
SGR-H64-V	SGR-1b	2 ml 0.04 mol l-1 HH in 25% (v/v) HOAc	6	95	0.0140[2]	143	6.89	151.03	0.38	33.49	15.82	191.97		11.32	0.86
SGR-W-1	SGR-1b	0.3125 ml 0.005 mol l-1 HH in 2.6 mol l-1 HOAc	1	20	0.1087	3			0.06			10.07		21.14	0.22
SGR-W-2	SGR-1b	0.3125 ml 0.005 mol l-1 HH in 2.6 mol l-1 HOAc	1	20	0.0994	3	0.92	18.23	0.04	5.16	1.61	14.42	239.92	20.38	0.1
SGR-W-3	SGR-1b	0.3125 ml 0.005 mol l-1 HH in 2.6 mol l-1 HOAc	1	20	0.0974	3	0.99	19.14	0.04	5.36	1.7	12.44	261.46	21.59	0.12
SGR-W-4	SGR-1b	0.3125 ml 0.005 mol l-1 HH in 2.6 mol l-1 HOAc	1	20	0.1015	3	0.97	18.08	0.04	4.92	1.64	11.51	242.25	21.81	0.36
YR-L11	YR	2 ml 0.04 mol l-1 HH in 25% (v/v) HOAc	1	20	0.0481	42	0.24	207.98	0.17	36.49	0.71	37.49		5.13	0.66
YR-L12	YR	2 ml 0.04 mol l-1 HH in 25% (v/v) HOAc	1	20	0.0488	41	0.24	203.42	0.17	35.34	0.66	24.9	203.98	5.2	0.22
YR-L13	YR	2 ml 0.04 mol l-1 HH in 25% (v/v) HOAc	1	20	0.0495	40	0.27	220.37	0.18	38.73	0.77	45.52	220.45	4.85	0.21
YR-L31	YR	2 ml 0.04 mol l-1 HH in 25% (v/v) HOAc	3	20	0.0491	41	0.35	208.9	0.19	36.14	1.04	32.24	226.88	4.81	0.66
YR-L32	YR	2 ml 0.04 mol l-1 HH in 25% (v/v) HOAc	3	20	0.0503	40	0.36	214.68	0.19	36.95	1.09	37.88	277.05	4.06	0.1
YR-L33	YR	2 ml 0.04 mol l-1 HH in 25% (v/v) HOAc	3	20	0.0511	39	0.35	203.56	0.18	35.2	1.06	31.25	230.7	3.42	0.32
YR-L61	YR	2 ml 0.04 mol l-1 HH in 25% (v/v) HOAc	6	20	0.0522	38	0.49	236.59	0.23	41.27	1.46	50.18	282.21	3.79	0.11
YR-L62	YR	2 ml 0.04 mol l-1 HH in 25% (v/v) HOAc	6	20	0.0482	41	0.47	216.52	0.23	37.24	1.42	31.28	276.82	3	0.38
YR-L63	YR	2 ml 0.04 mol l-1 HH in 25% (v/v) HOAc	6	20	0.0518	39	0.49	231.83	0.24	40.17	1.46	48.09	272.95	4.76	0.28
YR-H11	YR	2 ml 0.04 mol l-1 HH in 25% (v/v) HOAc	1	95	0.0497	40	1.42	245.12	0.39	40.17	3.08	80.32	1211.02	-5.22	0.25
YR-H12	YR	2 ml 0.04 mol l-1 HH in 25% (v/v) HOAc	1	95	0.0487	41	1.28	226.58	0.34	36.61	2.72	82.11	1194.67	-5.01	0.49
YR-H13	YR	2 ml 0.04 mol l-1 HH in 25% (v/v) HOAc	1	95	0.0506	40	1.33	239.68	0.33	39.1	2.91	91.27	1232.06	-5.39	0.88
YR-H31	YR	2 ml 0.04 mol l-1 HH in 25% (v/v) HOAc	3	95	0.0496	40	2.11	252.23	0.59	39.37	3.24	100.17	2493.4	-4.98	0.48
YR-H32	YR	2 ml 0.04 mol l-1 HH in 25% (v/v) HOAc	3	95	0.0519	39	2.01	244.22	0.53	38.35	3.21	98.56	2427.55	-4.81	0.48
YR-H33	YR	2 ml 0.04 mol l-1 HH in 25% (v/v) HOAc	3	95	0.051	39	2.05	249.81	0.56	39.03	3.22	91.97	2499.78	-4.23	0.07
YR-H61	YR	2 ml 0.04 mol l-1 HH in 25% (v/v) HOAc	6	95	0.0494	40	2.88	267.58	0.81	40.69	3.73	126.14	3885.4	-5.03	0.22
YR-H62	YR	2 ml 0.04 mol l-1 HH in 25% (v/v) HOAc	6	95	0.0525	38	2.67	267.36	0.74	40.6	3.59	101.79	3521.5	-4.75	0.34
[1] Elemental mass fraction report the mass of the element in the leachate per g of solid leached
[2] The mass of solid is the average mass of SGR-H11-V to SGR-H64-V, while the mass range for an individual sample could be from 0.0107 g to 0.0156 g
